# Supplementary material for: Influenza- and COVID-19-Associated Pulmonary Aspergillosis: Are the Pictures Different?
Source: J Fungi (Basel). 2021 May 15;7(5):388. doi: 10.3390/jof7050388 (PMC8156373; doi:10.3390/jof7050388)
Supplement: Supplementary file 1 [file jof-07-00388-s001.zip]

Archive with 1 entries (1 files):
- jof-1202848-supplementary.pdf
